# Supplementary material for: Effects of breathing exercise and thoracic techniques on pain and disability in low back pain: A systematic review and meta-analysis
Source: PLoS One. 2026 Jan 14;21(1):e0339263. doi: 10.1371/journal.pone.0339263 (PMC12803473; doi:10.1371/journal.pone.0339263)
Supplement: S1 File — (XLS) [file pone.0339263.s003.xls]

## Sheet: Sheet1
number	author	year	design	patient	studyQuality	center	assessment	chronicity	tre_week	week	tre_time	tre_sessions	supervision	follow	follow_dur	blinding	pBlinding	aBlinding	tre_type	treatment	co_type	age_in	age_co	size_in	size_co	pain_q	pre_in_pain_score	pre_in_pain_sd	post_in_pain_score	post_in_pain_sd	pre_co_pain_score	pre_co_pain_sd	post_co_pain_score	post_co_pain_sd	dis_q	pre_in_dis_score	pre_in_dis_sd	post_in_dis_score	post_in_dis_sd	pre_co_dis_score	pre_co_dis_sd	post_co_dis_score	post_co_dis_sd
1	Mehling_2005	2005	rct	clbp	low risk	multi	interview	chronic	6	6	546	12	both	yes	6 months	no_blinding	no_pBlinding	no_aBlinding	BT	Breath Therapy	PT	49.7	48.7	14	12	vas	5.15	2.04	2.54	2.23	4.37	2.36	1.95	2.05	RDQ	6.7	3.3	1.98	5.92	6.6	4	3.47	6.9
2	de Oliveria_2013	2013	srct	nclbp	low risk	sing	interview	chronic	0	0		1	sup	no	no	with_blinding	no_pBlinding	with_aBlinding	Tman	Manual therapy	Gman	45.95	46.32	74	74	nrs	5.95	2.2	4.54	2.25	6.07	2.12	4.16	2.34
3	Heo_2015	2015	ct	clbp	high risk	na	self	chronic	12	12		36	na	no	no	no_blinding	no_pBlinding	no_aBlinding	PT +thorasic mob+exs	Manual therapy	PT + exs	43	45.4	12	12	vas	3.7	0.7	1.54	0.5	3.5	0.4	3.29	0.4
4	Ho-Hee_2015	2015	rct	clbp	some concern	na	self	chronic	8	8	800	40	na	no	no	no_blinding	no_pBlinding	no_aBlinding	stab+ abdominal B	Breath Therapy	stab	23.31	22	9	9										ODI	9.88	1.58	4.69	0.69	10.06	2.62	7.03	2.22
5	Babina_2016	2016	rct	nclbp	some concern	na	interview	chronic	2	2		10	both	no	no	with_blinding	no_pBlinding	with_aBlinding	PT+BT+thorasic mob	Manual therapy	PT+BT	40.75	40.75	31	31										ODI	62.62	3.85	29.5	2.85	61.62	3.13	39.62	2.65
6	Kang_2016	2016	rct	clbp	some concern	sing	na	chronic	6	6	720	24	sup	no	no	no_blinding	no_pBlinding	no_aBlinding	exhalation exs	Breath Therapy	trunk stab	42.5	40.1	10	10										ODI	27.1	2.7	23.2	1.9	28.2	2.7	26.2	1.7
7	Mohanty_2016	2016	rct	clbp+ lis	some concern	na	physician	na	4	4		20	na	no	no	no_blinding	no_pBlinding	no_aBlinding	Tman+ PT	Manual therapy	PT(home exs)	42.42	41.76	100	100										ODI	39.31	1.94	11.21	0.6	34.39	1.8	23.62	1.28
8	Finta_2018	2018	rct	nclbp	high risk	na	interview	chronic	8	8		16	both	no	no	no_blinding	no_pBlinding	no_aBlinding	complex+ Dia T	Breath Therapy	complex	22.31	21.33	26	21	vas	5.7	1.74	2.62	1.89	5.75	1.68	2.14	1.9
9	Marti-Salvador_2018	2018	drct	nclbp	low risk	multi	interview	chronic	4	4	225	5	sup	yes	3 months	with_blinding	with_pBlinding	with_aBlinding	Dia T	Manual therapy	sham Dia T	43.4	41.7	33	33	vas	59.3	19.9	6.9	7.8	59.1	17.9	23.7	16.3	ODI	29.2	11.5	8	6.1	27.2	11.5	18.7	8.2
10	Park Ju-jung_2018	2018	rct	clbp	some concern	na	physician	chronic	2	2	350	10	sup	no	no	with_blinding	with_pBlinding	no_aBlinding	thoracic mob	Manual therapy	sham thoracic mob	31	32	15	15	vas	4.93	0.79	2.93	0.7	5	0.75	3.53	7.43
11	Fan_2018	2018	rct	nlbp	some concern	sing	physician	na	4	4	400	20		no	no	no_blinding	no_pBlinding	no_aBlinding	stab + BT	Breath Therapy	stab	40.87	38.53	28	27	vas	4.64	1.57	1.63	1.33	4.74	1.95	2.65	1.59	ODI	26.82	4.62	22.14	3.65	27.59	5.15	25.56	5.27
12	Fisher_2019	2019	rct	lbp	low risk	sing	interview	both	1.5	1.5	90	3	sup	no	no	with_blinding	with_pBlinding	with_aBlinding	Tman+ stab+ educ	Manual therapy	shamTman+stab+educ	38.46	37.78	52	49	nrs	4.88	0.81	3.38	0.52	5.29	0.83	3.85	0.52	ODI	32.81	6.72	22.28	3.58	34.33	7.39	27.17	32
13	Cho_2019	2019	rct	clbp	some concern	sing	self	chronic	12	12	1440	36	na	no	no	no_blinding	no_pBlinding	no_aBlinding	BT	Breath Therapy	stab	40.93	42.4	15	15	vas	5.13	1.18	2.66	1.17	5.67	1.29	2.46	1.18
14	Park Sam-Ho_2019	2019	rct	lbp	some concern	na	interview	not acute	4	4	480	12	na	no	no	no_blinding	no_pBlinding	no_aBlinding	stab+ res resistance	Breath Therapy	stab	30.9	30.7	20	23	nrs	6.85	1.23	3.6	1.14	6.91	1.24	3.65	1.27	ODI	16.3	6.68	9.85	4.81	16.04	4.15	11.08	4.3
15	Ahmadnezhad_2020	2020	srct	nclbp	some concern	multi	physician	chronic	8	8			sup	no	no	with_blinding	no_pBlinding	with_aBlinding	IMT+ regular sport exs	Breath Therapy	regular sport exs	21.43	22.33	23	24	vas	5.99	0.27	5.26	0.39	5.52	0.33	5.72	0.24
16	de Oliveria_2020	2020	srct	nclbp	low risk	sing	interview	chronic	4	4		10	sup	yes	yes	with_blinding	no_pBlinding	with_aBlinding	Tman	Manual therapy	Lman	45	45	74	74	nrs	6.3	1.6	3.3	2.2	6.2	1.8	3.1	2.3	RDQ	8.8	5.6	3.4	5.1	8.8	6	3.4	5.6
17	Lim_2020	2020	rct	nclbp	low risk	sing	interview	chronic	12	12	960	24	sup	no	no	with_blinding	no_pBlinding	with_aBlinding	BT	Breath Therapy	mobilisation	43.33	45.33	12	12	vas	5	1.04	2.67	1.15	4.92	1.08	3.33	0.98
18	Divya_2020	2020	rct	clbp	some concern	na	self	chronic	4	4		12	sup	no	no	no_blinding	no_pBlinding	no_aBlinding	stab+thorasic mob+elec	Manual therapy	stab+elect	38.53	40.33	15	15	nrs	5.4	0.63	0.93	0.76	5.27	0.799	1.73	0.83	ODI	33.07	2.915	10.67	5.47	34.13	3.563	23.93	5.47
19	Kostodinovic_2020	2020	rct	clbp	some concern	na	physician	chronic	8	8			sup	no	no	with_blinding	with_pBlinding	no_aBlinding	stab+thorasic mob+elec	Manual therapy	stab+elect	44.12	44.3	40	40	vas	59.4	13.44	22.75	12.78	61.44	4.92	45.02	4.73	ODI	17.77	7.04	6.15	5.2	21.1	2.74	14.05	2.75
20	Oh_2020	2020	srct	lbp+instability	some concern	sing	interview	not acute	4	4	600	12	na	no	no	with_blinding	no_pBlinding	with_aBlinding	stab+ res resistance	Breath Therapy	stab	46.14	44.45	22	22	qvas	6.44	0.42	4.58	0.46	6.4	0.47	4.45	0.42	ODI	17.32	5.9	9.45	3.92	16.09	4.24	10.95	4.36
21	Atilgan_2021	2021	rct	nclbp	some concern	sing	interview	chronic	8	8	1440	24	sup	no	no	no_blinding	no_pBlinding	no_aBlinding	BT+ stab	Breath Therapy	stab	32.08	37.7	23	20	vas	2.39	3.15	1.56	2.82	4.15	3.16	2.6	2.81
22	Otadi_2021	2021	rct	nclbp	some concern	multi	interview	chronic	4	4	360	12	both	no	no	no_blinding	no_pBlinding	no_aBlinding	tens+ Dia T	Breath Therapy	tens	36.2	34.2	12	12	nrs	5.5	1.1	1.7	0.6	4.7	1.3	3.1	1.3
23	Park Sam-Ho_2021	2021	rct	lbp+ instability	some concern	sing	interview	not acute	4	4	720	12	na	no	no	no_blinding	no_pBlinding	no_aBlinding	stab+ res resistance	Breath Therapy	stab	47.09	46.68	20	20	nrs	6.4	0.47	4.24	0.35	6.44	0.42	4.45	0.42	ODI	17.32	5.9	9.45	3.92	16.09	4.24	10.95	4.36
24	Park Sun-Ju_2021	2021	rct	clbp	some concern	sing	self	chronic	8	8	480	24	na	no	no	no_blinding	no_pBlinding	no_aBlinding	stab+ Tman	Manual therapy	stab	41.09	39.68	22	22	vas	5.25	0.93	2.31	0.5	4.5	1.01	2.7	0.72
25	Park Sam-Ho_2022	2022	rct	nclbp+ instability	some concern	na	interview	na	5	5	900	15	sup	no	no	no_blinding	no_pBlinding	no_aBlinding	stab+ res resistance	Breath Therapy	stab	31.07	30.29	15	14	vas	6.45	0.44	4.66	0.4	6.46	0.46	5.96	0.87	RDQ	21.43	1.6	10.14	1.17	21.14	1.61	13.07	1.44
26	Masroor_2023	2023	rct	clbp	low risk	sing	self	chronic	4	4	540	12	sup	no	no	with_blinding	with_pBlinding	no_aBlinding	stab + Dia B	Breath Therapy	stab	25.3	25.6	11	11	nrs	5.61	1.1	1	1.26	5.64	0.9	2.81	1.53	ODI	29.4	13.9	8.17	10.2	25.4	11.6	10.6	13.02
27	Siglan_2023	2023	drct	clbp	low risk	sing	physician	chronic	4	4		12	sup	no	no	with_blinding	with_pBlinding	with_aBlinding	PT+ release	Manual therapy	PT+ sham release	38	38.76	21	21	nrs	6.61	1.71	1.23	1.26	7.09	1.04	3.76	0.76	RDQ	15.71	5.16	3.19	2.52	15.42	4.87	9.19	3.28
28	Salah Eldeen_2024	2024	rct	radiculopathy	some concern	single	physician	na	6	6	90	18	sup	no	no	no_blinding	no_pBlinding	no_aBlinding	PT+ thoracic mob	Manual therapy	PT	36.76	34.94	17	17	vas	5.71	1.21	2.28	1.11	5.82	0.81	4.21	0.9
29	Dogan_2024	2024	drct	clbp	low	single	self	chronic	6	6	810	18	na	no	no	no_blinding	with_pBlinding	with_aBlinding	stab + Thoracic mob exs	Manual therapy	stab	37.81	35.56	27	27	vas	5.11	1.48	1.37	1.52	5.67	1.21	2.07	2	QBPDS	51.74	15.62	8.52	12.85	56	14.29	17.41	7.64
30	Elfayoumi_2024	2024	srct	cmlbp	low	single	physician	chronic	4	4	480	12	sup	no	no	no_blinding	no_pBlinding	no_aBlinding	strength/stretch exs + thoracic lymphatic pump technique	Manual therapy	strength/stretch exs	25.19	25.43	21	21	vas	5.86	1.82	2.07	1.25	6.12	1.53	2.79	1.6	ODI	11.71	4.77	4.09	2.34	10.81	3.64	7.04	2.67
31	Hwang_2024	2024	rct	nclbp	low	single	self	chronic	4	4	360	12	na	no	no	no_blinding	no_pBlinding	no_aBlinding	Thoracic mobility exs	Manual therapy	PT	56.88	55.88	16	16	nrs	5.88	0.96	3.81	1.05	5.81	1.05	4.75	1.18	ODI	23.13	3.05	12.44	2.34	22.56	2.25	16.5	2.56
32	Mikkonen_2024	2024	srct	nclbp	some concerns	na	na	chronic	8	8		56	home	no	no	with_blinding	with_pBlinding	with_aBlinding	MVT control + Synchronized breathing	Breath Therapy	MVT control	50.1	53.5	9	13	nrs	6.9	1.76	4.4	2.45	5.8	1.66	4.3	1.93	RDQ	10	7.27	4.6	4.52	8.8	2.48	6.9	4.05
33	Park Donghwan_2024	2024	rct	clbp	some concerns	single	physician	chronic	6	6		18	na	no	no	with_blinding	no_pBlinding	with_aBlinding	PT + thoracic mobility exs	Manual therapy	PT + stab	44.2	42.6	15	15	vas	5.08	0.87	2.56	1.26	5.29	0.71	3.08	1.45
34	Abdel-Aziz_2025	2025	rct	cmlbp	low	single	self	chronic	6	6	810	18	sup	no	no	with_blinding	with_pBlinding	no_aBlinding	PT + Diaphragm release & 5 deep breaths	Manual therapy	PT	28.21	29.93	27	28										ODI	20	5.17	4.93	2.67	23.36	8.22	15.79	6.14
35	Abdelhamid_2025	2025	rct	nclbp	some concerns	single	na	chronic	4	4		12	na	no	no	with_blinding	no_pBlinding	with_aBlinding	core stability + ball and balloon	Breath Therapy	core stab	21.43	21.3	30	30	vas	7.49	1.08	5.63	1.05	7.49	1.08	1.88	0.41	ODI	18.17	1.31	15.17	1.29	18.17	1.31	10.8	0.85
36	Li_2025	2025	rct	nclbp	some concerns	na	na	chronic	12	12		36	home	no	no	no_blinding	no_pBlinding	no_aBlinding	core stability + breathing exs	Breath Therapy	core stability	23.83	25.14	6	6	vas	5.17	0.98	2.33	0.82	4.14	1.77	3.14	1.35	ODI	0.39	0.09	0.14	0.06	0.36	0.12	0.22	0.06
